# Supplementary material for: Diverse Novel Viruses Coinfecting the Tropical Ornamental Plant Polyscias balfouriana in China
Source: Viruses. 2022 May 24;14(6):1120. doi: 10.3390/v14061120 (PMC9228080; doi:10.3390/v14061120)
Supplement: Supplementary file 1 [file viruses-14-01120-s001.zip]

Archive with 1 entries (1 files):
- viruses-1698722-SI.pdf
